# Supplementary material for: Analysis of fungal microbiota diversity and potential pathogenic fungi in oral secretions and gut feces of captive giant pandas
Source: Front Microbiol. 2025 Feb 13;16:1522289. doi: 10.3389/fmicb.2025.1522289 (PMC11881749; doi:10.3389/fmicb.2025.1522289)
Supplement: Supplementary file 7 [file Table_1.xlsx]

## Sheet: Sheet1
Table S1. Sampling information table of different season
Groups	Panda	Oral Samples	Gut Samples	Date of sampling	Age	Gender
IW	P1	IW1	IWF1	2019.1.9	2.39	female
	P2	IW2	IWF2	2019.1.9	2.44	male
	P3	IW3	IWF3	2019.1.9	2.33	female
	P4	IW4	IWF4	2019.1.9	2.39	female
	P5	IW5	IWF5	2019.1.9	3.4	male
	P6	IW6	IWF6	2019.1.9	3.4	female
	P7	IW7	IWF7	2019.1.9	3.54	male
	P8	IW8	IWF8	2019.1.9	13.51	male
	P9	IW9	IWF9	2019.1.9	15.35	female
	P10	IW10	IWF10	2019.1.9	15.37	female
	P11	IW11	IWF11	2019.1.9	16.37	female
	P12	IW12	IWF12	2019.1.9	23.42	female
	P13	IW13	IWF13	2019.1.9	24.38	female
	P14	IW14	IWF14	2019.1.9	24.28	male
	P15	IW15	IWF15	2019.1.9	28.38	male
ISp	P1	ISp1	ISpF1	2019.4.22	2.67	female
	P2	ISp2	ISpF2	2019.4.22	2.73	male
	P3	ISp3	ISpF3	2019.4.22	2.62	female
	P4	ISp4	ISpF4	2019.4.22	2.67	female
	P5	ISp5	ISpF5	2019.4.22	3.68	female
	P6	ISp6	ISpF6	2019.4.22	3.68	male
	P7	ISp7	ISpF7	2019.4.22	3.82	male
	P8	ISp8	ISpF8	2019.4.22	13.79	male
	P9	ISp9	ISpF9	2019.4.22	15.64	female
	P10	ISp10	ISpF10	2019.4.22	15.65	female
	P11	ISp11	ISpF11	2019.4.22	16.65	female
	P12	ISp12	ISpF12	2019.4.22	23.7	female
	P13	ISp13	ISpF13	2019.4.22	24.66	female
	P14	ISp14	ISpF14	2019.4.22	24.56	male
	P15	ISp15	ISpF15	2019.4.22	28.66	female
Isu	P1	ISu1	ISuF1	2019.8.5	2.96	female
	P2	ISu2	ISuF2	2019.8.5	3.01	male
	P3	ISu3	ISuF3	2019.8.5	2.9	female
	P4	ISu4	ISuF4	2019.8.5	2.96	female
	P5	ISu5	ISuF5	2019.8.5	3.97	female
	P6	ISu6	ISuF6	2019.8.5	3.97	male
	P7	ISu7	ISuF7	2019.8.5	4.11	male
	P8	ISu8	ISuF8	2019.8.5	14.08	male
	P9	ISu9	ISuF9	2019.8.5	15.92	female
	P10	ISu10	ISuF10	2019.8.5	15.94	female
	P11	ISu11	ISuF11	2019.8.5	16.94	female
	P12	ISu12	ISuF12	2019.8.5	23.99	female
	P13	ISu13	ISuF13	2019.8.5	24.95	female
	P14	ISu14	ISuF14	2019.8.5	24.85	male
	P15	ISu15	ISuF15	2019.8.5	28.95	female
Iau	P1	IAu1	IAuF1	2019.11.27	3.27	female
	P2	IAu2	IAuF2	2019.11.27	3.33	male
	P3	IAu3	IAuF3	2019.11.27	3.22	female
	P4	IAu4	IAuF4	2019.11.27	3.27	female
	P5	IAu5	IAuF5	2019.11.27	4.28	female
	P6	IAu6	IAuF6	2019.11.27	4.28	male
	P7	IAu7	IAuF7	2019.11.27	4.42	male
	P8	IAu8	IAuF8	2019.11.27	14.39	male
	P9	IAu9	IAuF9	2019.11.27	16.24	female
	P10	IAu10	IAuF10	2019.11.27	16.25	female
	P11	IAu11	IAuF11	2019.11.27	17.25	female
	P12	IAu12	IAuF12	2019.11.27	24.3	female
	P13	IAu13	IAuF13	2019.11.27	25.26	female
	P14	IAu14	IAuF14	2019.11.27	25.16	male
	P15	IAu15	IAuF15	2019.11.27	29.26	female
