# Supplementary material for: Analysis of fungal microbiota diversity and potential pathogenic fungi in oral secretions and gut feces of captive giant pandas
Source: Front Microbiol. 2025 Feb 13;16:1522289. doi: 10.3389/fmicb.2025.1522289 (PMC11881749; doi:10.3389/fmicb.2025.1522289)
Supplement: Supplementary file 8 [file Table_2.xlsx]

## Sheet: Sheet1
Table S2. The ACE and shannon index of oral and gut samples
Sample name	ACE	shannon
ISp1	1124.85	6.695
ISp2	795.406	5.942
ISp3	955.069	6.458
ISp4	910.72	4.008
ISp5	1128	6.897
ISp6	729.698	4.049
ISp7	1250.22	6.56
ISp8	651.435	6.292
ISp9	950.067	6.683
ISp10	628.605	5.704
ISp11	1037.95	4.44
ISp12	1206.94	6.246
ISp13	656.769	6.522
ISp14	648.385	5.912
ISp15	1134.49	6.271
ISu1	1619.75	5.645
ISu2	1285.47	6.251
ISu3	1540.04	5.186
ISu4	1091.67	6.241
ISu5	1659.45	4.191
ISu6	1250.01	6.944
ISu7	1240.5	6.993
ISu8	1170.35	6.907
ISu9	1514.86	5.33
ISu10	1419.02	5.679
ISu11	1025.81	5.911
ISu12	1327.21	5.767
ISu13	1096.83	3.987
ISu14	1175.1	6.346
ISu15	1280.08	5.236
IAu1	1189.62	5.423
IAu2	1058.01	5.619
IAu3	1102.1	5.566
IAu4	1057.49	5.321
IAu5	500.116	5.619
IAu6	795.014	5.306
IAu7	1066.54	6.238
IAu8	1097.09	7.505
IAu9	897.912	6.477
IAu10	1205.79	5.427
IAu11	660.719	5.866
IAu12	1041.21	5.397
IAu13	961.307	5.642
IAu14	1253.93	6.68
IAu15	809.06	6.163
IW1	361.24	3.892
IW2	694.865	5.014
IW3	520.558	6.358
IW4	608.699	5.249
IW5	485.137	4.751
IW6	809.89	7.017
IW7	461.997	4.685
IW8	430.628	4.921
IW9	470.037	4.584
IW10	254.776	4.823
IW11	561.499	4.619
IW12	910.789	5.487
IW13	604.964	4.922
IW14	565.485	6.272
IW15	418.424	4.636
ISpF1	344.973	5.398
ISpF2	699.601	6.001
ISpF3	433.967	4.853
ISpF4	759.242	6.614
ISpF5	556.653	5.844
ISpF6	749.615	7.053
ISpF7	442.4	3.493
ISpF8	307.987	4.068
ISpF9	511.964	3.287
ISpF10	578.263	4.009
ISpF11	655.954	3.76
ISpF12	638.793	2.744
ISpF13	358.799	3.986
ISpF14	635.181	4.53
ISpF15	397.559	1.822
ISuF1	1394.13	6.403
ISuF2	1159.37	6.476
ISuF3	1015.23	5.611
ISuF4	1307.24	7.004
ISuF5	1444.6	7.492
ISuF6	1218.38	4.941
ISuF7	1564.99	7.075
ISuF8	1173.24	7.018
ISuF9	1359.53	7.121
ISuF10	1228.93	7.183
ISuF11	1285.84	6.364
ISuF12	1153.1	7.037
ISuF13	1388.48	6.577
ISuF14	1168.74	7.079
ISuF15	1414.82	6.263
IAuF1	463.071	4.228
IAuF2	546.844	2.501
IAuF3	437.215	2.622
IAuF4	406.603	3.375
IAuF5	615.316	4.918
IAuF6	457.622	2.959
IAuF7	569.304	3.515
IAuF8	714.853	5.08
IAuF9	755.011	3.888
IAuF10	560.901	3.622
IAuF11	498.299	3.599
IAuF12	473.594	3.002
IAuF13	375.704	4.523
IAuF14	720.095	3.476
IAuF15	402.331	3.502
IWF1	397.906	5.749
IWF2	295.172	4.666
IWF3	881.773	5.159
IWF4	648.262	5.115
IWF5	719.641	4.274
IWF6	822.277	5.816
IWF7	681.053	5.616
IWF8	639.916	4.148
IWF9	601.631	4.901
IWF10	655.372	3.979
IWF11	665.303	4.998
IWF12	658.834	5.386
IWF13	658.335	3.91
IWF14	783.514	5.058
IWF15	634.659	4.704
