# Supplementary material for: Analysis of fungal microbiota diversity and potential pathogenic fungi in oral secretions and gut feces of captive giant pandas
Source: Front Microbiol. 2025 Feb 13;16:1522289. doi: 10.3389/fmicb.2025.1522289 (PMC11881749; doi:10.3389/fmicb.2025.1522289)
Supplement: Supplementary file 9 [file Table_3.xlsx]

## Sheet: Sheet1
Table S3. NCBI accession numbers of isolated and identified fungal strains.
Name of fungus	NCBI accession numbers
Apiospora arundinis	PQ136464
Aspergillus ochraceus	PQ136466
Beauveria bassiana	PQ136467
Cladosporium anthropophilum	PQ136476
Cladosporium halotolerans	PQ136485
Cutaneotrichosporon moniliiforme	PQ136487
Cystofilobasidium infirmominiatum	PQ136489
Pascua guehoae	PQ136546
Debaryomyces hansenii	PQ136545
Wickerhamomyces anomalus	PQ136549
Aspergillus penicillioides	PQ137488
Cladosporium halotolerans	PQ142876
Cystofilobasidium infirmominiatum	PQ143185
Cutaneotrichosporon moniliiforme	PQ143186
Debaryomyces hansenii	PQ143187
Fusarium equiseti	PQ143188
Wickerhamomyces anomalus	PQ143189
